# Supplementary material for: Investigating In Vitro and Ex Vivo Properties of Artemether/Lumefantrine Double-Fixed Dose Combination Lipid Matrix Tablets Prepared by Hot Fusion
Source: Pharmaceutics. 2021 Jun 22;13(7):922. doi: 10.3390/pharmaceutics13070922 (PMC8308765; doi:10.3390/pharmaceutics13070922)
Supplement: Supplementary file 1 [file pharmaceutics-13-00922-s001.zip]

Archive with 1 entries (1 files):
- pharmaceutics-1213028-SI.pdf
